# Supplementary material for: Electrografting a Hybrid Bilayer Membrane via Diazonium Chemistry for Electrochemical Impedance Spectroscopy of Amyloid-β Aggregation
Source: Micromachines (Basel). 2022 Apr 5;13(4):574. doi: 10.3390/mi13040574 (PMC9029378; doi:10.3390/mi13040574)
Supplement: Supplementary file 1 [file micromachines-13-00574-s001.zip]

Archive with 1 entries (1 files):
- micromachines-1623482-supplementary.pdf
